# Supplementary material for: Initial Experience with the 4D Mini-TEE Probe in the Adult Population
Source: J Clin Med. 2024 Oct 28;13(21):6450. doi: 10.3390/jcm13216450 (PMC11546711; doi:10.3390/jcm13216450)
Supplement: Supplementary file 1 [file jcm-13-06450-s001.zip]

Archive with 5 entries (5 files):
- VIDEO S1 ASD CLOSURE CASE.pptx
- VIDEO S2 PFO CLOSURE CASE.pptx
- VIDEO S3 LAA CLOSURE CASE.pptx
- VIDEO S4 METALLIC MV CASE.pptx
- VIDEO S5 AOV CASE.pptx
